# Supplementary material for: Phytochemical Study of the Anthelminthic Potential of Guadeloupean Plant Biodiversity
Source: Pharmaceuticals (Basel). 2024 Jun 13;17(6):774. doi: 10.3390/ph17060774 (PMC11206802; doi:10.3390/ph17060774)
Supplement: Supplementary file 1 [file pharmaceuticals-17-00774-s001.zip]

Archive with 1 entries (1 files):
- pharmaceuticals-2926266-supplementary.pdf
